# Supplementary material for: Association between the early use of beta-blocker and the risk of sepsis-associated acute kidney injury: A retrospective cohort study using the MIMIC-IV database
Source: PLoS One. 2025 Jun 16;20(6):e0325980. doi: 10.1371/journal.pone.0325980 (PMC12169561; doi:10.1371/journal.pone.0325980)
Supplement: S1 File — Table S2 The association between confounding variables and SA-AKI after PSM. Table S3 The association between confounding variables and SA-AKI before PSM. Table S4 The association between confounding variables and SA-AKI after PSM in early use of beta-blockers population. Figure 1A Distribution of propensity scores. Figure 1B Standardized mean differences before and after propensity score matching. (ZIP) [file pone.0325980.s001.zip]

Archive with 13 entries (12 files):
- Supplementary information/
- Supplementary information/Table S2 .docx
- __MACOSX/Supplementary information/._Table S2 .docx
- Supplementary information/Table S1.docx
- __MACOSX/Supplementary information/._Table S1.docx
- Supplementary information/Table S4 .docx
- __MACOSX/Supplementary information/._Table S4 .docx
- Supplementary information/Supplementary Figure 1B.tif
- __MACOSX/Supplementary information/._Supplementary Figure 1B.tif
- Supplementary information/Supplementary Figure 1A.tif
- __MACOSX/Supplementary information/._Supplementary Figure 1A.tif
- Supplementary information/Table S3 .docx
- __MACOSX/Supplementary information/._Table S3 .docx
